# Supplementary material for: In Silico Approach: Anti-Tuberculosis Activity of Caespitate in the H37Rv Strain
Source: Curr Issues Mol Biol. 2024 Jun 27;46(7):6489–507. doi: 10.3390/cimb46070387 (PMC11275643; doi:10.3390/cimb46070387)
Supplement: Supplementary file 1 [file cimb-46-00387-s001.zip]

Archive with 1 entries (1 files):
- cimb-3015173-supplementary.pdf
